# Supplementary material for: Integrated Management of Bacterial Wilt and Root-Knot Nematode Diseases in Pepper: Discovery of Phenazine-1-Carboxamide from Pseudomonas aeruginosa W-126
Source: Int J Mol Sci. 2025 Apr 3;26(7):3335. doi: 10.3390/ijms26073335 (PMC11989537; doi:10.3390/ijms26073335)
Supplement: Supplementary file 1 [file ijms-26-03335-s001.zip]

Archive with 1 entries (1 files):
- ijms-3492913-supplementary.pdf
